# Supplementary material for: Feeding mastitis milk to organic dairy calves: effect on health and performance during suckling and on udder health at first calving
Source: BMC Vet Res. 2014 Nov 25;10:267. doi: 10.1186/s12917-014-0267-7 (PMC4256886; doi:10.1186/s12917-014-0267-7)
Supplement: Additional file 1: — Data diarrhoea, Calendar diarrhoea, Legend. “Data diarrhoea” shows the exact individual dates of when each diarrhoea episode of each calf took place. “Calendar diarrhoea” gives a graphic overview of the episodes in a calendar. “Legend” explains the abbreviations and colour used in the previous tables. [file 12917_2014_267_MOESM1_ESM.xlsx]

## Sheet: Data diarrhoea
		Quarantine											Analysed Episodes
calf	integration	number of	days of	Diarrhoea episode 1			Diarrhoea episode 2			Diarrhoea episode 3			number of	days of	Diarrhoea episode 1			Diarrhoea episode 2
no.	_exp.unit	episodes	diarrhoea	age (d)	start-end	duration (d)	age (d)	start-end	duration (d)	age (d)	start-end	duration (d)	episodes	diarrhoea	age (d)	start-end	duration (d)	age (d)	start-end	duration (d)
1	2009-01-21	1	3	13	jan 21-23	3
2	2009-01-28
3	2009-01-30												1	3	17	Feb 6-8	3
4	2009-02-06	1	4	10	Feb 6-9	4
5	2009-02-23	1	3	9	Feb 23-25	3
6	2009-03-05	1	3	9	Mar 5-7	3
7	2009-04-06
8	2009-04-08
9	2009-05-07
10	2009-07-13
11	2009-07-29	2	7	6	Jul 29-Aug 2	5	23	Aug 15-16	2
12	2009-08-20	1	4	14	Aug 20-23	4
13	2009-08-20
14	2009-10-01	1	3	19	Oct 12-14	3							1	2	55	Nov 17-18	2
15	2009-10-26												1	2	41	Nov 24-25	2
16	2009-10-27	1	3	9	Oct 27-29	3
17	2009-11-10
18	2009-11-12
19	2009-01-28
20	2009-01-28
21	2009-01-30												2	6	22	Feb 12-15	4	44	Mar 6-7	2
22	2009-02-04												1	2	40	Mar 7-8	2
23	2009-02-23	3	9	9	Feb 23-24	2	15	Mar 1-3	3	21	Mar 7-10	4
24	2009-02-25	1	6	16	Feb 25-Mar 2	6							1	5	54	Apr 4-8	5
25	2009-03-20												2	7	55	May 3-6	4	82	May 30- Jun 1	3
26	2009-04-20
27	2009-05-05
28	2009-05-29
29	2009-07-02												2	13	48	Aug 11-18	8	70	Sep 2-6	5
30	2009-07-29	1	4	18	Aug 3-6	4
31	2009-08-20												1	10	24	Aug 30- Sep 8	10
32	2009-09-08	2	6	11	Sep 8-9	2	26	Sep 23-26	4				1	5	75	Nov 11- Nov 15	5
33	2009-10-02	1	4	11	Oct 5-8	4							1	8	52	Nov 15- Nov 22	8
34	2009-10-13	1	4	19	Oct 14-17	4							1	11	47	Nov 11-21	11

## Sheet: Calendar diarrhoea
calf	integration_exp.unit	2009-01-21	2009-01-22	2009-01-23	2009-01-24	2009-01-25	2009-01-26	2009-01-27	2009-01-28	2009-01-29	2009-01-30	2009-01-31	2009-02-01	2009-02-02	2009-02-03	2009-02-04	2009-02-05	2009-02-06	2009-02-07	2009-02-08	2009-02-09	2009-02-10	2009-02-11	2009-02-12	2009-02-13	2009-02-14	2009-02-15	2009-02-16	2009-02-17	2009-02-18	2009-02-19	2009-02-20	2009-02-21	2009-02-22	2009-02-23	2009-02-24	2009-02-25	2009-02-26	2009-02-27	2009-02-28	2009-03-01	2009-03-02	2009-03-03	2009-03-04	2009-03-05	2009-03-06	2009-03-07	2009-03-08	2009-03-09
calf1	2009-01-21	D	D	D
calf2	2009-01-28
calf3	2009-01-30																	D	D	D
calf4	2009-02-06																	D	D	D	D
calf5	2009-02-23																																		D	D	D
calf6	2009-03-05																																												D	D	D
calf7	2009-04-06
calf8	2009-04-08
calf9	2009-05-07
calf10	2009-07-13
calf11	2009-07-29
calf12	2009-08-20
calf13	2009-08-20
calf14	2009-10-01
calf15	2009-10-26
calf16	2009-10-27
calf17	2009-11-10
calf18	2009-11-12
calf19	2009-01-28
calf20	2009-01-28
calf21	2009-01-30																							D	D	D	D																			D	D
calf22	2009-02-04																																														D	D
calf23	2009-02-23																																		D	D					D	D	D				D	D	D
calf24	2009-02-25																																				D	D	D	D	D	D
calf25	2009-03-20
calf26	2009-04-20
calf27	2009-05-05
calf28	2009-05-29
calf29	2009-07-02
calf30	2009-07-29
calf31	2009-08-20
calf32	2009-09-08
calf33	2009-10-02
calf34	2009-10-13
[truncated: 335 more columns]

## Sheet: Legend
Code	Explanation
integration_exp.unit	date of arrival at experimental unit
quarantine	episodes before analysis
	analysed diarrhoea episodes
D	diarrhoea day before analysis
D	analysed diarrhoea day
